# Supplementary material for: Enterohepatic Takeda G-Protein Coupled Receptor 5 Agonism in Metabolic Dysfunction-Associated Fatty Liver Disease and Related Glucose Dysmetabolism
Source: Nutrients. 2022 Jun 29;14(13):2707. doi: 10.3390/nu14132707 (PMC9268629; doi:10.3390/nu14132707)
Supplement: Supplementary file 1 [file nutrients-14-02707-s001.zip]

Archive with 1 entries (1 files):
- nutrients-1740984-supplementary.pdf
